# Supplementary material for: Comparative Transcriptome Analysis Reveals Differential Gene Expression in Resistant and Susceptible Watermelon Varieties in Response to Meloidogyne incognita
Source: Life (Basel). 2022 Jul 6;12(7):1003. doi: 10.3390/life12071003 (PMC9325173; doi:10.3390/life12071003)
Supplement: Supplementary file 1 [file life-12-01003-s001.zip › Table S1.xls]

## Sheet: Sheet1
Table S1. Primer sequences for qRT-PCR.
Gene ID	Forward primer	Reverse primer
Cla97C02G033370	GTCTTGAAACCACCTGCTCCA	CGTCAAGAAGCATGCCACC
Cla97C01G005560	AGAGACGAAATGGGCTTCTG	ATCGAAAAGGGTTGGTTTGTCC
Cla97C07G135570	AGGATATGACCAACGCTCGG	ATCATCACCGGAGCAACACA
Cla97C08G148320	GGTGAAGGCCATTGGAACAAC	CCCACGCTTGATGTCTGGTT
Cla97C03G062100	CTACCGTTGGCAGCTTCATTC	TTGCAGGGGACTCGTGGTAA
Cla97C07G134690	AGCACACCTGCTCATAGGTT	TTGACAACTTCGGTCCTCCC
Cla97C11G219500	GTCACGAACAGCGCAAACT	CTGATGAGAAAGGGAGGGCAC
Cla97C10G199260	CTCGAATCTCTGAGGCCGAT	TTCCCAAATGCGAGCCTTGT
Cla97C10G195870	AAAGCCGCCATTATCGGTTG	GCCGCCGCCATTATAACATTT
Cla97C09G172390	GTTTCAAGCCATTCCTCCTGC	TCCCATTCTTTCCATTGCTGGT
Actin	GAACTTGGCACCTGTCCTGT	GAACAGTGCAACAGCCTCAA
