# Supplementary material for: Comparative Transcriptome Analysis Reveals Differential Gene Expression in Resistant and Susceptible Watermelon Varieties in Response to Meloidogyne incognita
Source: Life (Basel). 2022 Jul 6;12(7):1003. doi: 10.3390/life12071003 (PMC9325173; doi:10.3390/life12071003)
Supplement: Supplementary file 1 [file life-12-01003-s001.zip › Table S2.xls]

## Sheet: Sheet1
Table S2. Summary of the quality assessment of reads and alignment statistics of RNA-seq mapped to reference genome.
Samples	Clean reads	GC Content	Q30	Total Reads	Mapped Reads	Uniq Mapped Reads
A01	22757265	45.28	95.23	45514530	41,291,168 (90.72%)	40,220,582 (88.37%)
A02	23958821	46.17	95.56	47917642	43,294,260 (90.35%)	41,802,423 (87.24%)
A03	22236151	45.72	95.53	44472302	40,290,821 (90.60%)	38,667,721 (86.95%)
A11	22865328	45.07	95.51	45730656	42,266,881 (92.43%)	41,201,359 (90.10%)
A12	22821189	44.99	95.73	45642378	42,385,993 (92.87%)	41,274,006 (90.43%)
A13	22537523	45.02	95.7	45075046	41,987,983 (93.15%)	40,871,674 (90.67%)
A21	22708715	46.43	95.69	45417430	39,996,452 (88.06%)	38,555,754 (84.89%)
A22	22954061	45.6	95.56	45908122	41,900,544 (91.27%)	40,689,143 (88.63%)
A23	23496257	45.83	95.5	46992514	42,642,261 (90.74%)	41,252,805 (87.79%)
A31	23625259	45.15	95.57	47250518	43,792,302 (92.68%)	42,669,501 (90.30%)
A32	20001957	45.46	95.47	40003914	36,360,061 (90.89%)	35,374,575 (88.43%)
A33	21817217	45.89	95.43	43634434	39,186,161 (89.81%)	38,018,895 (87.13%)
B01	21526368	44.41	95.74	43052736	41,187,319 (95.67%)	40,185,321 (93.34%)
B03	22320605	44.42	95.76	44641210	42,782,800 (95.84%)	41,729,141 (93.48%)
B11	22690266	44.36	95.79	45380532	43,307,369 (95.43%)	42,096,313 (92.76%)
B12	22366500	44.47	95.63	44733000	42,856,651 (95.81%)	41,772,774 (93.38%)
B13	22995538	44.52	95.45	45991076	44,208,994 (96.13%)	43,051,157 (93.61%)
B21	22078376	44.46	95.62	44156752	42,344,444 (95.90%)	41,311,449 (93.56%)
B22	22504152	44.28	95.51	45008304	43,276,735 (96.15%)	42,211,223 (93.79%)
B23	23712043	44.64	95.46	47424086	45,363,787 (95.66%)	44,197,109 (93.20%)
B31	22612743	44.72	95.19	45225486	43,232,271 (95.59%)	42,099,116 (93.09%)
B32	23146062	44.64	95.51	46292124	43,824,493 (94.67%)	42,753,070 (92.35%)
B33	23674887	44.57	95.67	47349774	44,920,091 (94.87%)	43,855,877 (92.62%)
