# Supplementary material for: Comparative Transcriptome Analysis Reveals Differential Gene Expression in Resistant and Susceptible Watermelon Varieties in Response to Meloidogyne incognita
Source: Life (Basel). 2022 Jul 6;12(7):1003. doi: 10.3390/life12071003 (PMC9325173; doi:10.3390/life12071003)
Supplement: Supplementary file 1 [file life-12-01003-s001.zip › Table S3.xls]

## Sheet: Sheet1
Table S3. KEGG pathway enrichment analysis.
#Kegg_pathway	ko_id	Cluster_frequency	rich_factor
Flavone and flavonol biosynthesis	ko00944	1 out of 124 0.806451612903226%	34.0726
Caffeine metabolism	ko00232	1 out of 124 0.806451612903226%	17.0363
Lipoic acid metabolism	ko00785	1 out of 124 0.806451612903226%	8.51815
Non-homologous end-joining	ko03450	2 out of 124 1.61290322580645%	8.51815
Flavonoid biosynthesis	ko00941	3 out of 124 2.41935483870968%	4.64626
Pentose phosphate pathway	ko00030	6 out of 124 4.83870967741935%	4.25907
Histidine metabolism	ko00340	2 out of 124 1.61290322580645%	3.78584
Linoleic acid metabolism	ko00591	3 out of 124 2.41935483870968%	3.65063
Fructose and mannose metabolism	ko00051	5 out of 124 4.03225806451613%	3.34045
Cyanoamino acid metabolism	ko00460	7 out of 124 5.64516129032258%	3.13826
Pantothenate and CoA biosynthesis	ko00770	2 out of 124 1.61290322580645%	3.09751
Glycolysis/Gluconeogenesis	ko00010	10 out of 124 8.06451612903226%	3.0696
Glutathione metabolism	ko00480	6 out of 124 4.83870967741935%	2.83938
Arachidonic acid metabolism	ko00590	1 out of 124 0.806451612903226%	2.62097
Fatty acid degradation	ko00071	3 out of 124 2.41935483870968%	2.62097
Taurine and hypotaurine metabolism	ko00430	1 out of 124 0.806451612903226%	2.62097
Carbon metabolism	ko01200	18 out of 124 14.5161290322581%	2.59876
Phenylpropanoid biosynthesis	ko00940	13 out of 124 10.4838709677419%	2.4472
Glycine, serine and threonine metabolism	ko00260	5 out of 124 4.03225806451613%	2.33374
Stilbenoid, diarylheptanoid and gingerol biosynthesis	ko00945	1 out of 124 0.806451612903226%	2.27151
Folate biosynthesis	ko00790	1 out of 124 0.806451612903226%	2.27151
Ubiquinone and other terpenoid-quinone biosynthesis	ko00130	3 out of 124 2.41935483870968%	2.17485
Pyruvate metabolism	ko00620	5 out of 124 4.03225806451613%	2.12954
Tyrosine metabolism	ko00350	3 out of 124 2.41935483870968%	2.00427
Cysteine and methionine metabolism	ko00270	5 out of 124 4.03225806451613%	1.98096
Carbon fixation in photosynthetic organisms	ko00710	4 out of 124 3.2258064516129%	1.947
Glyoxylate and dicarboxylate metabolism	ko00630	4 out of 124 3.2258064516129%	1.947
Alanine, aspartate and glutamate metabolism	ko00250	3 out of 124 2.41935483870968%	1.92864
Glycosaminoglycan degradation	ko00531	1 out of 124 0.806451612903226%	1.89292
One carbon pool by folate	ko00670	1 out of 124 0.806451612903226%	1.89292
Purine metabolism	ko00230	8 out of 124 6.45161290322581%	1.77
beta-Alanine metabolism	ko00410	2 out of 124 1.61290322580645%	1.70363
Homologous recombination	ko03440	2 out of 124 1.61290322580645%	1.66208
Lysine degradation	ko00310	1 out of 124 0.806451612903226%	1.6225
Valine, leucine and isoleucine degradation	ko00280	2 out of 124 1.61290322580645%	1.58477
Glycosylphosphatidylinositol(GPI)-anchor biosynthesis	ko00563	1 out of 124 0.806451612903226%	1.54875
Citrate cycle (TCA cycle)	ko00020	2 out of 124 1.61290322580645%	1.48142
Starch and sucrose metabolism	ko00500	11 out of 124 8.87096774193548%	1.48142
Porphyrin and chlorophyll metabolism	ko00860	2 out of 124 1.61290322580645%	1.4499
Galactose metabolism	ko00052	2 out of 124 1.61290322580645%	1.41969
Tropane, piperidine and pyridine alkaloid biosynthesis	ko00960	1 out of 124 0.806451612903226%	1.41969
Arginine and proline metabolism	ko00330	2 out of 124 1.61290322580645%	1.33618
Amino sugar and nucleotide sugar metabolism	ko00520	5 out of 124 4.03225806451613%	1.31048
Biosynthesis of amino acids	ko01230	8 out of 124 6.45161290322581%	1.298
Peroxisome	ko04146	3 out of 124 2.41935483870968%	1.2939
Glycerolipid metabolism	ko00561	2 out of 124 1.61290322580645%	1.26195
Nucleotide excision repair	ko03420	2 out of 124 1.61290322580645%	1.21688
Propanoate metabolism	ko00640	1 out of 124 0.806451612903226%	1.17492
Plant-pathogen interaction	ko04626	4 out of 124 3.2258064516129%	1.155
Phenylalanine metabolism	ko00360	2 out of 124 1.61290322580645%	1.08167
Circadian rhythm - plant	ko04712	1 out of 124 0.806451612903226%	1.0325
Nitrogen metabolism	ko00910	1 out of 124 0.806451612903226%	1.00213
Sulfur metabolism	ko00920	1 out of 124 0.806451612903226%	1.00213
Photosynthesis	ko00195	2 out of 124 1.61290322580645%	0.959791
Arginine biosynthesis	ko00220	1 out of 124 0.806451612903226%	0.946461
Mismatch repair	ko03430	1 out of 124 0.806451612903226%	0.946461
Tryptophan metabolism	ko00380	1 out of 124 0.806451612903226%	0.946461
Spliceosome	ko03040	4 out of 124 3.2258064516129%	0.902585
Pyrimidine metabolism	ko00240	3 out of 124 2.41935483870968%	0.824337
Ascorbate and aldarate metabolism	ko00053	1 out of 124 0.806451612903226%	0.774377
alpha-Linolenic acid metabolism	ko00592	1 out of 124 0.806451612903226%	0.709845
Endocytosis	ko04144	3 out of 124 2.41935483870968%	0.695359
Ubiquitin mediated proteolysis	ko04120	2 out of 124 1.61290322580645%	0.688335
Phosphatidylinositol signaling system	ko04070	1 out of 124 0.806451612903226%	0.681452
Plant hormone signal transduction	ko04075	5 out of 124 4.03225806451613%	0.66548
Pentose and glucuronate interconversions	ko00040	2 out of 124 1.61290322580645%	0.642879
Protein processing in endoplasmic reticulum	ko04141	3 out of 124 2.41935483870968%	0.612082
Inositol phosphate metabolism	ko00562	1 out of 124 0.806451612903226%	0.597765
RNA polymerase	ko03020	1 out of 124 0.806451612903226%	0.587458
Phagosome	ko04145	1 out of 124 0.806451612903226%	0.508546
Oxidative phosphorylation	ko00190	2 out of 124 1.61290322580645%	0.479896
Glycerophospholipid metabolism	ko00564	1 out of 124 0.806451612903226%	0.415519
Ribosome biogenesis in eukaryotes	ko03008	1 out of 124 0.806451612903226%	0.415519
RNA degradation	ko03018	1 out of 124 0.806451612903226%	0.387188
Ribosome	ko03010	1 out of 124 0.806451612903226%	0.122563
