# Supplementary material for: Comparative Transcriptome Analysis Reveals Differential Gene Expression in Resistant and Susceptible Watermelon Varieties in Response to Meloidogyne incognita
Source: Life (Basel). 2022 Jul 6;12(7):1003. doi: 10.3390/life12071003 (PMC9325173; doi:10.3390/life12071003)
Supplement: Supplementary file 1 [file life-12-01003-s001.zip › Table S4.xls]

## Sheet: Sheet1
Table S4. Changes in DEGs related to transcriptional factors during M.incognita infection.
#ID	Family	A0_B0	A01_B1	A2_B2	A3_B3
Cla97C01G000650	MYB-related	-1.88976	-1.12932	-1.76473	-1.6931
Cla97C01G005560	MADS-MIKC	-5.0358	-5.3883	-6.25891	-5.99837
Cla97C01G007760	bZIP	1.7044	1.21364	1.35302	2.08093
Cla97C01G012490	MYB	3.27644	1.97881	2.62759	1.22209
Cla97C01G013210	MYB-related	-1.74959	-1.72244	-2.0067	-1.46799
Cla97C01G015520	B3	1.48817	1.16632	1.74967	1.1956
Cla97C01G016610	LOB	-2.09863	-1.07687	-2.33457	-1.15413
Cla97C01G017290	bHLH	2.25869	1.57789	2.56376	1.43226
Cla97C02G027320	WRKY	2.41265	1.36276	2.33515	1.86653
Cla97C02G027510	AP2/ERF-ERF	-1.90595	1.0457	-2.58609	-2.16578
Cla97C02G036320	C2H2	1.98948	1.04292	1.94418	1.09428
Cla97C02G039780	FAR1	-1.65428	-1.13022	-1.66575	-1.02347
Cla97C02G042420	AUX/IAA	-1.4049	-1.24418	-1.69568	-1.30465
Cla97C02G045460	PHD	2.31007	2.95936	3.45782	3.06368
Cla97C03G054550	B3	3.56876	2.55127	2.70733	2.02981
Cla97C03G055000	SBP	2.22999	1.65426	1.14783	1.49358
Cla97C03G055400	FAR1	1.54651	1.47105	1.72034	1.78153
Cla97C03G059880	GRAS	-2.10228	-1.69801	-2.17701	-1.41367
Cla97C03G062920	SRS	-1.88355	-1.78737	-1.47521	-1.15899
Cla97C03G066630	GNAT	-1.70688	-1.51518	-1.67939	-1.19269
Cla97C03G067890	C2C2-GATA	-1.18825	-1.17011	-1.43389	-1.27794
Cla97C04G077170	OFP	-3.18259	-2.84363	-2.28934	-1.58064
Cla97C05G080370	HB-HD-ZIP	-1.46852	-1.83907	-2.01153	-1.49638
Cla97C05G084530	MYB	-2.49352	-1.80679	-1.48204	-1.17342
Cla97C05G088830	C2H2	1.81682	1.13421	1.71444	1.05437
Cla97C05G093030	HB-HD-ZIP	1.46213	1.27382	1.54656	1.8093
Cla97C05G102230	LOB	-2.6088	-2.11427	-2.51418	-1.04797
Cla97C05G103060	C2H2	-2.32123	-1.78491	-2.94742	-1.82133
Cla97C05G104870	GARP-G2-like	-2.37487	-1.05292	-2.29204	-1.70955
Cla97C05G105320	bZIP	-2.47712	-1.06589	-1.87881	-1.52318
Cla97C05G106330	zf-HD	-1.9439	-1.3633	-2.77764	-1.6982
Cla97C06G112360	bHLH	-4.29349	-2.05217	-4.49925	-1.849
Cla97C06G119230	bHLH	1.67561	1.45915	1.86323	1.15891
Cla97C06G125360	C2H2	2.06563	1.19181	2.31557	1.36245
Cla97C06G125440	SNF2	1.19323	1.35307	1.26522	1.05804
Cla97C07G135570	zf-HD	2.69896	3.05012	4.55571	2.05595
Cla97C07G144030	AP2/ERF-ERF	-2.35242	-1.7006	-1.86081	-1.2252
Cla97C08G148320	MYB	1.67295	2.43914	2.89738	3.42592
Cla97C08G159750	AP2/ERF-ERF	-1.88192	-1.27429	-2.11386	-1.04745
Cla97C08G160490	HB-KNOX	-1.84793	-2.61072	-2.16309	-1.76563
Cla97C08G160650	HB-BELL	1.59165	1.52957	1.8479	2.08506
Cla97C08G160780	HSF	2.96235	1.54529	3.26743	2.51525
Cla97C09G165880	C2H2	2.05873	1.40358	2.00732	1.7549
Cla97C09G170150	AUX/IAA	-2.05388	-1.31548	-2.11612	-2.66706
Cla97C09G172900	bZIP	2.16745	1.20241	2.26604	1.90615
Cla97C09G174380	Jumonji	1.80116	1.70533	1.34227	1.57043
Cla97C09G181350	C2C2-Dof	1.60164	1.01262	1.82383	1.33157
Cla97C10G191010	SWI/SNF-BAF60b	2.60631	1.60323	2.2225	1.19262
Cla97C10G191120	C3H	1.74179	1.36689	1.80533	1.67818
Cla97C10G201170	MADS-M-type	4.46628	3.17163	3.16064	2.67681
Cla97C10G201520	OFP	-1.50939	-1.10005	-2.17511	-1.23885
Cla97C10G201530	OFP	-2.63059	-2.0303	-2.43038	-1.79453
Cla97C11G218060	AUX/IAA	-2.03251	-1.87883	-2.64141	-2.47479
Cla97C11G221160	AP2/ERF-ERF	2.51828	2.00939	2.46116	2.15703
